# Supplementary material for: A new species of the Marphysa sanguinea complex from French waters (Bay of Biscay, NE Atlantic) (Annelida, Eunicidae)
Source: Zookeys. 2017 Nov 23;(716):1–17. doi: 10.3897/zookeys.716.14070 (PMC5740441; doi:10.3897/zookeys.716.14070)
Supplement: XML Treatment for Marphysa victori [file zookeys.716.14070-treatment1.xml]

<!DOCTYPE tp:taxon-treatment
  PUBLIC "-//TaxonX//DTD Taxonomic Treatment Publishing DTD v0 20100105//EN" "tax-treatment-NSO.dtd">
<tp:taxon-treatment xmlns:tp="http://www.plazi.org/taxpub"><tp:treatment-meta><kwd-group><label>Taxon classification</label><kwd><named-content xmlns:xlink="http://www.w3.org/1999/xlink" content-type="kingdom">Animalia</named-content></kwd><kwd><named-content xmlns:xlink="http://www.w3.org/1999/xlink" content-type="order">Eunicida</named-content></kwd><kwd><named-content xmlns:xlink="http://www.w3.org/1999/xlink" content-type="family">Eunicidae</named-content></kwd></kwd-group><mixed-citation publication-type="journal"><person-group><name><surname>Lavesque</surname><given-names>Nicolas</given-names></name><name><surname>Daffe</surname><given-names>Guillemine</given-names></name><name><surname>Bonifácio</surname><given-names>Paulo</given-names></name><name><surname>Hutchings</surname><given-names>Pat</given-names></name></person-group><article-title>A new species of the <italic><tp:taxon-name><tp:taxon-name-part taxon-name-part-type="genus" reg="Marphysa">Marphysa</tp:taxon-name-part> <tp:taxon-name-part taxon-name-part-type="species" reg="sanguinea">sanguinea</tp:taxon-name-part></tp:taxon-name></italic> complex from French waters (Bay of Biscay, NE Atlantic) (<tp:taxon-name><tp:taxon-name-part taxon-name-part-type="phylum">Annelida</tp:taxon-name-part></tp:taxon-name>, <tp:taxon-name><tp:taxon-name-part taxon-name-part-type="family">Eunicidae</tp:taxon-name-part></tp:taxon-name>)</article-title><source>Zookeys</source><day>23</day><month>11</month><year>2017</year><volume>2017</volume><issue>716</issue><fpage>1</fpage><lpage>17</lpage><pub-id pub-id-type="doi">10.3897/zookeys.716.14070</pub-id></mixed-citation></tp:treatment-meta><tp:nomenclature><tp:taxon-name>
                  <tp:taxon-name-part taxon-name-part-type="genus" reg="Marphysa">Marphysa</tp:taxon-name-part>
                  <tp:taxon-name-part taxon-name-part-type="species" reg="victori">victori</tp:taxon-name-part>
                  <object-id xmlns:xlink="http://www.w3.org/1999/xlink" content-type="zoobank" xlink:type="simple">http://zoobank.org/7643A33E-94ED-4DB2-9D47-20A28E808E30</object-id>
                </tp:taxon-name><tp:taxon-status xmlns:xlink="http://www.w3.org/1999/xlink" xlink:type="simple">sp. n.</tp:taxon-status><xref ref-type="fig" rid="F2">Figs 2</xref><xref ref-type="fig" rid="F3">, 3</xref><xref ref-type="fig" rid="F4">, 4</xref></tp:nomenclature><tp:treatment-sec sec-type="material" id="SECID0EU5AE"><title>Material examined.</title><p>Holotype: <named-content xmlns:xlink="http://www.w3.org/1999/xlink" content-type="dwc:institutional_code" xlink:type="simple">AM</named-content> W.49047, complete, with 470 chaetigers, ~300 mm long, with a length through chaetiger 10 of 12 mm and width of 13 mm at chaetiger 10 (11 mm without parapodia), regenerating posterior segments. Paratypes: <named-content xmlns:xlink="http://www.w3.org/1999/xlink" content-type="dwc:institutional_code" xlink:type="simple">MNHN</named-content>-IA-TYPE 1805, complete, with 537 chaetigers, 386.06 mm long (approx. 77 cm live), with a length through chaetiger 10 of 15.32 mm and a width of 9.17 mm at chaetiger 10 (7.74 mm without parapodia); <named-content xmlns:xlink="http://www.w3.org/1999/xlink" content-type="dwc:institutional_code" xlink:type="simple">MNHN</named-content>-IA-TYPE 1803, complete, with 414 chaetigers, 255.25 mm long, with length through chaetiger 10 of 13.70 mm and width of 10.76 mm (8.46 mm without parapodia) at chaetiger 10; <named-content xmlns:xlink="http://www.w3.org/1999/xlink" content-type="dwc:institutional_code" xlink:type="simple">MNHN</named-content>-IA-TYPE 1804, complete, with 260 chaetigers, 113 mm long, with length through chaetiger 10 of 9.28 mm and width of 6.68 mm (5.9 mm without parapodia) at chaetiger 10; <named-content xmlns:xlink="http://www.w3.org/1999/xlink" content-type="dwc:institutional_code" xlink:type="simple">MNHN</named-content>-IA-TYPE 1806, complete, with 307 chaetigers, 211.3 mm long, with length through chaetiger 10 of 13.17 mm and width of 8.31 mm (6.93 mm without parapodia) at chaetiger 10; <named-content xmlns:xlink="http://www.w3.org/1999/xlink" content-type="dwc:institutional_code" xlink:type="simple">MNHN</named-content>-IA-TYPE 1807, complete (two fragments), with 260 chaetigers, 110 mm long, with length through chaetiger 10 of 9.87 mm and width of 7.85 mm (6.36 mm without parapodia) at chaetiger 10; <named-content xmlns:xlink="http://www.w3.org/1999/xlink" content-type="dwc:institutional_code" xlink:type="simple">MNHN</named-content>-IA-TYPE 1808, complete, with 267 chaetigers, 135 mm long, with length through chaetiger 10 of 8.2 mm and width of 7.40 mm (6.39 mm without parapodia) at chaetiger 10; <named-content xmlns:xlink="http://www.w3.org/1999/xlink" content-type="dwc:institutional_code" xlink:type="simple">MNHN</named-content>-IA-TYPE 1809, incomplete, with 217 chaetigers, 125.3 mm long, with length through chaetiger 10 of 11.53 mm and width of 8.7 mm (7.19 mm without parapodia) at chaetiger 10; <named-content xmlns:xlink="http://www.w3.org/1999/xlink" content-type="dwc:institutional_code" xlink:type="simple">AM</named-content> W.49048, complete with 530 chaetigers, with length through chaetiger 10 of 11 mm and width of 12 mm at chaetiger 10 (10 mm without parapodia), regenerating posterior segments; <named-content xmlns:xlink="http://www.w3.org/1999/xlink" content-type="dwc:institutional_code" xlink:type="simple">AM</named-content> W.49049, complete with ~350 segments, damaged in 3 places, with length through chaetiger 10 of 10 mm and width of 10 mm (8 mm without parapodia. All type material collected from Carret channel, Arcachon Bay, Bay of Biscay, France (<named-content xmlns:xlink="http://www.w3.org/1999/xlink" content-type="dwc:verbatimCoordinates" xlink:type="simple"><named-content content-type="geo-json" specific-use="{&#34;type&#34;:&#34;Point&#34;,&#34;coordinates&#34;:[-1.116111,44.676389]}" id="NCID0EQAAG" xlink:type="simple">44°40'35"N, 1°6'58"W</named-content></named-content>), intertidal in muddy sediments, 20 September 2016, coll. by G. Binois.</p></tp:treatment-sec><tp:treatment-sec sec-type="description" id="SECID0EVAAG"><title>Description</title><p>(based on holotype and paratypes). Live specimens iridescent, dark red with lighter spots, prostomium appendages and parapodia green olive, end of prostomial appendages whitish, branchial filaments red and iridescent. Recently fixed specimens olive-green to brown with lighter spots, prostomium appendages and parapodia pinkish. Preserved holotype with brown mottled pigmentation anteriorly increases in intensity towards prostomium, antennae, and palps whitish.</p><!--PageBreak--><!--PageBreak--><p>Body long, with same width throughout, slightly tapering at anterior and posterior ends. Prostomium shorter than anterior ring of peristomium, as wide as peristomium, bilobed with buccal lips separated by deep ventral and dorsal notch with each lobe rounded with base of them strongly pigmented (Fig. <xref ref-type="fig" rid="F2">2A–C</xref>). Anterior ring of peristomium longer than posterior ring (2.2 to 3 times) (Fig. <xref ref-type="fig" rid="F2">2A, C</xref>). Eyes present, positioned between palps and lateral antennae (Fig. <xref ref-type="fig" rid="F2">2B</xref>), faded in larger specimens (not visible on holotype). Prostomial appendages smooth, arranged in horseshoe, slightly tapering; median antenna longer than lateral antennae, palps shortest appendages (paratypes exhibit considerable variation in the ratio of length of median and lateral antennae and of palps to a lesser extent). Antennal styles and palpostyles smooth although surface slightly wrinkled. MxI more than twice as long as carrier and five times longer than closing system. MxIII at least in part located ventral to MxII. Attachment lamella of MxIII short with irregular shape, placed at the middle of the plate. Left MxIV with attachment lamella semicircular, situated along posterior edge. Right MIV with attachment lamella semicircular, more developed in the central portion, situated along posterior edge. Maxillary formula: I=1+1, II=5+5, III=5–6+6–7, IV=3–4+0, V=1+1 (Fig. <xref ref-type="fig" rid="F3">3E</xref>).</p><fig id="F2" position="float" orientation="portrait"><label>Figure 2.</label><caption><p>
                  <italic><tp:taxon-name><tp:taxon-name-part taxon-name-part-type="genus" reg="Marphysa">Marphysa</tp:taxon-name-part> <tp:taxon-name-part taxon-name-part-type="species" reg="victori">victori</tp:taxon-name-part></tp:taxon-name></italic> sp. n.: <bold>A</bold> Anterior part, lateral view (paratype <named-content xmlns:xlink="http://www.w3.org/1999/xlink" content-type="dwc:institutional_code" xlink:type="simple">MNHN</named-content>-IA-TYPE 1807) <bold>B</bold> Anterior part, dorsal view (paratype <named-content xmlns:xlink="http://www.w3.org/1999/xlink" content-type="dwc:institutional_code" xlink:type="simple">MNHN</named-content>-IA-TYPE 1807) <bold>C</bold> Anterior part, ventral view (paratype <named-content xmlns:xlink="http://www.w3.org/1999/xlink" content-type="dwc:institutional_code" xlink:type="simple">MNHN</named-content>-IA-TYPE 1807) <bold>D</bold> Pygidium, lateral view (paratype <named-content xmlns:xlink="http://www.w3.org/1999/xlink" content-type="dwc:institutional_code" xlink:type="simple">MNHN</named-content>-IA-TYPE 1803). White arrow showing eye. Scale bars: 2 mm (<bold>A, B, C</bold>), 1 mm (<bold>D</bold>).</p></caption><graphic xmlns:xlink="http://www.w3.org/1999/xlink" xlink:href="zookeys-716-001-g002.jpg" position="float" orientation="portrait" xlink:type="simple" id="oo_170121.jpg"/></fig><fig id="F3" position="float" orientation="portrait"><label>Figure 3.</label><caption><p>
                  <italic><tp:taxon-name><tp:taxon-name-part taxon-name-part-type="genus" reg="Marphysa">Marphysa</tp:taxon-name-part> <tp:taxon-name-part taxon-name-part-type="species" reg="victori">victori</tp:taxon-name-part></tp:taxon-name></italic> sp. n.: <bold>A</bold> Parapodia from anterior chaetiger (chaetiger 57, paratype <named-content xmlns:xlink="http://www.w3.org/1999/xlink" content-type="dwc:institutional_code" xlink:type="simple">MNHN</named-content>-Arc4) <bold>B</bold> Parapodia from mid-body (chaetiger 127, paratype <named-content xmlns:xlink="http://www.w3.org/1999/xlink" content-type="dwc:institutional_code" xlink:type="simple">MNHN</named-content>-IA-TYPE 1803) <bold>C</bold> Parapodia from posterior chaetiger (chaetiger 352, paratype <named-content xmlns:xlink="http://www.w3.org/1999/xlink" content-type="dwc:institutional_code" xlink:type="simple">MNHN</named-content>-IA-TYPE 1803) <bold>D</bold> Anterior parapodia (from chaetiger 8 to 15), lateral view <bold>E</bold> Maxillae dorsal view (paratype <named-content xmlns:xlink="http://www.w3.org/1999/xlink" content-type="dwc:institutional_code" xlink:type="simple">MNHN</named-content>-IA-TYPE 1809). <abbrev xmlns:xlink="http://www.w3.org/1999/xlink" xlink:title="anterior part" id="ABBRID0EXEAG" xlink:type="simple">ANT</abbrev>: anterior part; <abbrev xmlns:xlink="http://www.w3.org/1999/xlink" xlink:title="Chaetal lobe" id="ABBRID0E2EAG" xlink:type="simple">Cl</abbrev>, Chaetal lobe; <abbrev xmlns:xlink="http://www.w3.org/1999/xlink" xlink:title="maxillary carriers" id="ABBRID0E6EAG" xlink:type="simple">Mc</abbrev>, maxillary carriers; MI to MV, maxillae I to V; <abbrev xmlns:xlink="http://www.w3.org/1999/xlink" xlink:title="notopodial cirri" id="ABBRID0EDFAG" xlink:type="simple">Nc</abbrev>, notopodial cirri; <abbrev xmlns:xlink="http://www.w3.org/1999/xlink" xlink:title="postchaetal lobe" id="ABBRID0EHFAG" xlink:type="simple">PCl</abbrev>, postchaetal lobe; <abbrev xmlns:xlink="http://www.w3.org/1999/xlink" xlink:title="posterior part" id="ABBRID0ELFAG" xlink:type="simple">POST</abbrev>, posterior part; <abbrev xmlns:xlink="http://www.w3.org/1999/xlink" xlink:title="ventral cirri" id="ABBRID0EPFAG" xlink:type="simple">Vc</abbrev>, ventral cirri. Scale bars: 0.5 mm (<bold>A, B, C</bold>), 1 mm (<bold>D, E</bold>).</p></caption><graphic xmlns:xlink="http://www.w3.org/1999/xlink" xlink:href="zookeys-716-001-g003.jpg" position="float" orientation="portrait" xlink:type="simple" id="oo_170122.jpg"/></fig><p>Pre-chaetal neuropodia lobe inconspicuous. Post-chaetal neuropodial lobe conical in the 2–3 first chaetigers, elongate rectangular from chaetiger 4, gradually thereafter becomes wider and rounded; longer than chaetal lobe in anterior chaetigers, shorter in median and posterior chaetigers (Figs <xref ref-type="fig" rid="F3">3A–D</xref>, <xref ref-type="fig" rid="F4">4A</xref>). Notopodial cirri triangular, occasionally digitiform in last chaetigers; longer than chaetal lobe in anterior chaetigers, shorter than chaetal lobe in median chaetigers and as long as chaetal lobe in posterior chaetigers (Figs <xref ref-type="fig" rid="F3">3A–D</xref>, <xref ref-type="fig" rid="F4">4A</xref>). Ventral cirri from chaetiger 1 to 4–5 conical to tapering, with round wide tips, almost as long as notopodial cirri; basally inflated from chaetiger 5–6, inflated base of round shape with round tip (Figs <xref ref-type="fig" rid="F3">3D</xref>, <xref ref-type="fig" rid="F4">4A</xref>), around 1/2 as long as notopodial cirri, gradually decreasing from chaetiger 60 to 110; round with distinct tip from chaetiger 111, around 1/3 as long as notopodial cirri. Ventral cirri as long as or longer than neurochaetal lobe at anterior region (Figs <xref ref-type="fig" rid="F2">2A</xref>, <xref ref-type="fig" rid="F3">3D</xref>), slightly shorter to as long as neurochaetal lobe at median and posterior region, sometimes longer than neurochaetal lobe in posteriormost chaetigers.</p><p>Branchiae pectinate (Fig. <xref ref-type="fig" rid="F3">3A–B</xref>), from chaetiger 32, extending posteriorly by last few chaetigers; number of branchial filaments increasing from 3 in first chaetigers to maximum 6 in mid-body, posterior chaetigers with 2 long filaments (Fig. <xref ref-type="fig" rid="F3">3C</xref>); filaments increasing in size from around 5 times longer than notopodial cirri in anterior chaetigers, around 7 times in mid-body and around 13 times in posterior chaetigers (Fig. <xref ref-type="fig" rid="F3">3C</xref>), filaments slightly annulated.</p><p>Chaetae arranged in two bundles: supra-acicular and sub-acicular, separated by a row of aciculae (Fig. <xref ref-type="fig" rid="F3">3A–C</xref>). Aciculae dark, with lighter blunt tips, very protruding, 4–6 per parapodium in anterior chaetigers and 2–3 in mid and posterior chaetigers. Subacicular hooks absent. Supra-acicular bundle with limbate and pectinate chaetae; sub-acicular with compound spiniger chaetae (Fig. <xref ref-type="fig" rid="F4">4A</xref>). Between 25 to 35 limbate chaetae (numbers reducing posteriorly), chaetae of different lengths with hirsute blades, similar to each other. Compound spinigers present, throughout, with more than 40 spinigers within a parapodia, along whole body except last few chaetigers (Fig. <xref ref-type="fig" rid="F4">4A, B</xref>). Compound falcigers <!--PageBreak-->absent. Pectinate chaetae present from chaetiger 2. Up to 34 pectinate chaetae within a parapodia restricted to supra-acicular fascicle of chaetae. Pectinate chaetae of four types. In anterior parapodia, isodont, symmetrical pectinate chaetae (n&lt;10) with 12–16 tapering minute teeth and two long outer winged teeth (nearly 3–4 times longer than inner teeth) (type 2) (Fig. <xref ref-type="fig" rid="F4">4C–E</xref>). Median parapodia with four types of pectinate chaetae (Fig. <xref ref-type="fig" rid="F4">4C–E</xref>): isodont, symmetrical pectinate chaetae of type 2; isodont, symmetrical pectinate chaetae with approximately 14 teeth (type 4); anodont, asymmetrical pectinate chaetae with approximately 14 teeth (type 3); anodont, asymmetrical pectinate chaetae with 2–4 large teeth (type 1) (Fig. <xref ref-type="fig" rid="F4">4C–E</xref>). Posterior parapodia with 3 types of pectinate chaetae: isodont, symmetrical pectinate chaetae with 28 teeth (type 2); anodont, asymmetrical pectinate chaetae with nine parallel teeth (type 3); anodont, asymmetrical pectinate chaetae with 2–4 large teeth (type 1). Subacicular bundle comprising up to 40 compound spiniger chaetae in anterior chaetigers, with surface of blade hirsute (Fig. <xref ref-type="fig" rid="F4">4B</xref>).</p><fig id="F4" position="float" orientation="portrait"><label>Figure 4.</label><caption><p>SEM images of <italic><tp:taxon-name><tp:taxon-name-part taxon-name-part-type="genus" reg="Marphysa">Marphysa</tp:taxon-name-part> <tp:taxon-name-part taxon-name-part-type="species" reg="victori">victori</tp:taxon-name-part></tp:taxon-name></italic> sp. n. (holotype <named-content xmlns:xlink="http://www.w3.org/1999/xlink" content-type="dwc:institutional_code" xlink:type="simple">AM</named-content> W.49047): <bold>A</bold> entire lateral view of chaetiger 3 <bold>B</bold> Compound spinigers chaetae (chaetiger 83) <bold>C–D</bold> Different types of pectinate chaetae (chaetiger 243) <bold>E</bold> Isodont, symmetrical chaetae with many teeth (chaetiger 03). Numbers in white circles indicate the type of pectinate chaetae; <abbrev xmlns:xlink="http://www.w3.org/1999/xlink" xlink:title="limbate chaetae" id="ABBRID0EMJAG" xlink:type="simple">limb</abbrev>, limbate chaetae; <abbrev xmlns:xlink="http://www.w3.org/1999/xlink" xlink:title="notopodial cirri" id="ABBRID0EQJAG" xlink:type="simple">Nc</abbrev>, notopodial cirri; <abbrev xmlns:xlink="http://www.w3.org/1999/xlink" xlink:title="postchaetal lobe" id="ABBRID0EUJAG" xlink:type="simple">PCl</abbrev>, postchaetal lobe; <abbrev xmlns:xlink="http://www.w3.org/1999/xlink" xlink:title="pectinate chaetae" id="ABBRID0EYJAG" xlink:type="simple">pect</abbrev>, pectinate chaetae; <abbrev xmlns:xlink="http://www.w3.org/1999/xlink" xlink:title="spiniger chaetae" id="ABBRID0E3JAG" xlink:type="simple">spin</abbrev>, spiniger chaetae; <abbrev xmlns:xlink="http://www.w3.org/1999/xlink" xlink:title="ventral cirri" id="ABBRID0EAKAG" xlink:type="simple">Vc</abbrev>, ventral cirri. Scale bars: 500 µm (<bold>A</bold>), 200 µm (<bold>B</bold>), 100 µm (<bold>C</bold>), 20 µm (<bold>D</bold>), 10 µm (<bold>E</bold>).</p></caption><graphic xmlns:xlink="http://www.w3.org/1999/xlink" xlink:href="zookeys-716-001-g004.jpg" position="float" orientation="portrait" xlink:type="simple" id="oo_170123.jpg"/></fig><p>Pygidium with only one pair of long pygidial cirri on ventral margin (approximately as long as last 15 segments), anus slightly crenulated with 12 small indentations (Fig. <xref ref-type="fig" rid="F2">2D</xref>).</p></tp:treatment-sec><tp:treatment-sec sec-type="Morphological variations" id="SECID0EZKAG"><title>Morphological variations.</title><p>Paratypes with branchiae starting from chaetigers 26 (<named-content xmlns:xlink="http://www.w3.org/1999/xlink" content-type="dwc:institutional_code" xlink:type="simple">MNHN</named-content>-IA-TYPE 1808) to 28 for smaller specimens and from 28 to 34 for larger ones. Eyes clearly visible on small (<named-content xmlns:xlink="http://www.w3.org/1999/xlink" content-type="dwc:institutional_code" xlink:type="simple">MNHN</named-content>-IA-TYPE 1807 and <named-content xmlns:xlink="http://www.w3.org/1999/xlink" content-type="dwc:institutional_code" xlink:type="simple">MNHN</named-content>-IA-TYPE 1808) and medium specimens, more difficult to see on larger ones. One exceptional specimen (<named-content xmlns:xlink="http://www.w3.org/1999/xlink" content-type="dwc:institutional_code" xlink:type="simple">MNHN</named-content>-IA-TYPE 1805) with one pair of small papillae in addition to one pair of pygidial cirri, with papillae placed more ventrally than cirri.</p></tp:treatment-sec><tp:treatment-sec sec-type="etymology" id="SECID0ETLAG"><title>Etymology.</title><p>This species is named after Victor Lavesque, first and second authors’ son.</p></tp:treatment-sec><tp:treatment-sec sec-type="type locality" id="SECID0EYLAG"><title>Type locality.</title><p>NE Atlantic, France, Arcachon Bay.</p></tp:treatment-sec><tp:treatment-sec sec-type="habitat" id="SECID0E4LAG"><title>Habitat.</title><p>Intertidal on mudflats, under or close to oyster reefs or abandoned oyster farms, 5 to 60 cm depth. Few specimens were found in galleries into old piece of driftwood.</p><!--PageBreak--></tp:treatment-sec><tp:treatment-sec sec-type="Genetic data" id="SECID0EDMAG"><title>Genetic data.</title><p>
                  <abbrev xmlns:xlink="http://www.w3.org/1999/xlink" xlink:title="cytochrome c oxidase subunit I" id="ABBRID0EJMAG" xlink:type="simple">COI</abbrev> gene was successfully sequenced and published at NCBI GenBank for four paratypes: <named-content xmlns:xlink="http://www.w3.org/1999/xlink" content-type="dwc:institutional_code" xlink:type="simple">MNHN</named-content>-IA-TYPE 1803 (accession number: <ext-link xmlns:xlink="http://www.w3.org/1999/xlink" ext-link-type="gen" xlink:href="MG384997" xlink:type="simple">MG384997</ext-link>), AMW.49048 (accession number: <ext-link xmlns:xlink="http://www.w3.org/1999/xlink" ext-link-type="gen" xlink:href="MG384996" xlink:type="simple">MG384996</ext-link>), <named-content xmlns:xlink="http://www.w3.org/1999/xlink" content-type="dwc:institutional_code" xlink:type="simple">MNHN</named-content>-IA-TYPE 1804 (accession number: <ext-link xmlns:xlink="http://www.w3.org/1999/xlink" ext-link-type="gen" xlink:href="MG384998" xlink:type="simple">MG384998</ext-link>) and <named-content xmlns:xlink="http://www.w3.org/1999/xlink" content-type="dwc:institutional_code" xlink:type="simple">MNHN</named-content>-IA-TYPE 1806 (accession number: <ext-link xmlns:xlink="http://www.w3.org/1999/xlink" ext-link-type="gen" xlink:href="MG384999" xlink:type="simple">MG384999</ext-link>). 16S gene was sequenced and published at NCBI GenBank for two paratypes: <named-content xmlns:xlink="http://www.w3.org/1999/xlink" content-type="dwc:institutional_code" xlink:type="simple">MNHN</named-content>-IA-TYPE 1803 (accession number: <ext-link xmlns:xlink="http://www.w3.org/1999/xlink" ext-link-type="gen" xlink:href="MG385000" xlink:type="simple">MG385000</ext-link>) and <named-content xmlns:xlink="http://www.w3.org/1999/xlink" content-type="dwc:institutional_code" xlink:type="simple">MNHN</named-content>-IA-TYPE 1804 (accession number: <ext-link xmlns:xlink="http://www.w3.org/1999/xlink" ext-link-type="gen" xlink:href="MG385001" xlink:type="simple">MG385001</ext-link>) (Table <xref ref-type="table" rid="T1">1</xref>).</p><p>As the identification of <italic><tp:taxon-name><tp:taxon-name-part taxon-name-part-type="genus" reg="Marphysa">Marphysa</tp:taxon-name-part></tp:taxon-name></italic> species from the <italic><tp:taxon-name><tp:taxon-name-part taxon-name-part-type="genus" reg="Marphysa"/><tp:taxon-name-part taxon-name-part-type="species" reg="sanguinea">sanguinea</tp:taxon-name-part></tp:taxon-name></italic> group is very complex, molecular tools are very important. First of all, comparison of <abbrev xmlns:xlink="http://www.w3.org/1999/xlink" xlink:title="cytochrome c oxidase subunit I" id="ABBRID0E2OAG" xlink:type="simple">COI</abbrev> and 16S sequences confirmed that <italic><tp:taxon-name><tp:taxon-name-part taxon-name-part-type="genus" reg="Marphysa">M.</tp:taxon-name-part> <tp:taxon-name-part taxon-name-part-type="species" reg="victori">victori</tp:taxon-name-part></tp:taxon-name></italic> sp. n. was different from <italic><tp:taxon-name><tp:taxon-name-part taxon-name-part-type="genus" reg="Marphysa">M.</tp:taxon-name-part> <tp:taxon-name-part taxon-name-part-type="species" reg="sanguinea">sanguinea</tp:taxon-name-part></tp:taxon-name></italic> (census <xref ref-type="bibr" rid="B41">Zanol et al. 2014</xref>) (Fig. <xref ref-type="fig" rid="F5">5</xref>): interspecific pairwise genetic distances were 21.8% for <abbrev xmlns:xlink="http://www.w3.org/1999/xlink" xlink:title="cytochrome c oxidase subunit I" id="ABBRID0E4PAG" xlink:type="simple">COI</abbrev> and 15.2% for 16S. Secondly, molecular analysis clearly distinguished <italic><tp:taxon-name><tp:taxon-name-part taxon-name-part-type="genus" reg="Marphysa">M.</tp:taxon-name-part> <tp:taxon-name-part taxon-name-part-type="species" reg="victori">victori</tp:taxon-name-part></tp:taxon-name></italic> sp. n. from other species with sequences available in GenBank (Fig. <xref ref-type="fig" rid="F5">5</xref>). Finally, they permitted us to link morphological differences to age of specimens. Indeed, intraspecific pairwise genetic distance was zero among specimens and allow to conclude that intensity of eye pigments and the segment on which the branchiae first appear was related to the size (age) of worms and not to the presence of different species.</p><fig id="F5" position="float" orientation="portrait"><label>Figure 5.</label><caption><p>Maximum likelihood tree based on cytochrome oxidase I (<abbrev xmlns:xlink="http://www.w3.org/1999/xlink" xlink:title="cytochrome c oxidase subunit I" id="ABBRID0EYQAG" xlink:type="simple">COI</abbrev>) sequences and Kimura-2-parameters model. Bootstrap values on nodes if &gt;50.</p></caption><graphic xmlns:xlink="http://www.w3.org/1999/xlink" xlink:href="zookeys-716-001-g005.jpg" position="float" orientation="portrait" xlink:type="simple" id="oo_170124.jpg"/></fig></tp:treatment-sec><tp:treatment-sec><!--Section generated to contain objects referenced in tp:taxon-treatment.--><table-wrap id="T1" position="float" orientation="portrait"><label>Table 1.</label><caption><p>List of terminal taxa used in molecular analysis, GenBank accession numbers, genes analysed, and voucher specimen catalog numbers.</p></caption><table id="TID0EYFAC" rules="all"><tbody><tr><td rowspan="1" colspan="1">
                  <bold>Species</bold>
                </td><td rowspan="1" colspan="1">
                  <bold>GenBank accession number</bold>
                </td><td rowspan="1" colspan="1">
                  <bold>Gene</bold>
                </td><td rowspan="1" colspan="1">
                  <bold>Voucher specimen catalog number</bold>
                </td></tr><tr><td rowspan="1" colspan="1">
                  <tp:taxon-name><tp:taxon-name-part taxon-name-part-type="genus" reg="Eunice">Eunice</tp:taxon-name-part> <tp:taxon-name-part taxon-name-part-type="uncertainty-rank">cf.</tp:taxon-name-part> <tp:taxon-name-part taxon-name-part-type="species" reg="violaceomaculata">violaceomaculata</tp:taxon-name-part></tp:taxon-name> Ehlers, 1887</td><td rowspan="1" colspan="1">
                  <ext-link xmlns:xlink="http://www.w3.org/1999/xlink" ext-link-type="gen" xlink:href="GQ497542" xlink:type="simple">GQ497542</ext-link>
                  <sup>1</sup>
                </td><td rowspan="1" colspan="1">
                  <abbrev xmlns:xlink="http://www.w3.org/1999/xlink" xlink:title="cytochrome c oxidase subunit I" id="ABBRID0EXOAC" xlink:type="simple">COI</abbrev>
                </td><td rowspan="1" colspan="1"/></tr><tr><td rowspan="1" colspan="1">
                  <italic><tp:taxon-name><tp:taxon-name-part taxon-name-part-type="genus" reg="Palola">Palola</tp:taxon-name-part> <tp:taxon-name-part taxon-name-part-type="species" reg="viridis">viridis</tp:taxon-name-part></tp:taxon-name></italic> Gray in Stair, 1847</td><td rowspan="1" colspan="1">
                  <ext-link xmlns:xlink="http://www.w3.org/1999/xlink" ext-link-type="gen" xlink:href="GQ497556" xlink:type="simple">GQ497556</ext-link>
                  <sup>1</sup>
                </td><td rowspan="1" colspan="1">
                  <abbrev xmlns:xlink="http://www.w3.org/1999/xlink" xlink:title="cytochrome c oxidase subunit I" id="ABBRID0E4PAC" xlink:type="simple">COI</abbrev>
                </td><td rowspan="1" colspan="1"/></tr><tr><td rowspan="1" colspan="1">
                  <italic><tp:taxon-name><tp:taxon-name-part taxon-name-part-type="genus" reg="Lysidice">Lysidice</tp:taxon-name-part> <tp:taxon-name-part taxon-name-part-type="species" reg="ninetta">ninetta</tp:taxon-name-part></tp:taxon-name></italic> Audouin &amp; Milne Edwards, 1833</td><td rowspan="1" colspan="1">
                  <ext-link xmlns:xlink="http://www.w3.org/1999/xlink" ext-link-type="gen" xlink:href="GQ497564" xlink:type="simple">GQ497564</ext-link>
                  <sup>1</sup>
                </td><td rowspan="1" colspan="1">
                  <abbrev xmlns:xlink="http://www.w3.org/1999/xlink" xlink:title="cytochrome c oxidase subunit I" id="ABBRID0EEBAE" xlink:type="simple">COI</abbrev>
                </td><td rowspan="1" colspan="1"/></tr><tr><td rowspan="1" colspan="1">
                  <italic><tp:taxon-name><tp:taxon-name-part taxon-name-part-type="genus" reg="Leodice">Leodice</tp:taxon-name-part> <tp:taxon-name-part taxon-name-part-type="species" reg="rubra">rubra</tp:taxon-name-part></tp:taxon-name></italic> (Grube, 1856)</td><td rowspan="1" colspan="1">
                  <ext-link xmlns:xlink="http://www.w3.org/1999/xlink" ext-link-type="gen" xlink:href="GQ497528" xlink:type="simple">GQ497528</ext-link>
                  <sup>1</sup>
                </td><td rowspan="1" colspan="1">
                  <abbrev xmlns:xlink="http://www.w3.org/1999/xlink" xlink:title="cytochrome c oxidase subunit I" id="ABBRID0EKCAE" xlink:type="simple">COI</abbrev>
                </td><td rowspan="1" colspan="1"/></tr><tr><td rowspan="1" colspan="1">
                  <italic><tp:taxon-name><tp:taxon-name-part taxon-name-part-type="genus" reg="Marphysa">Marphysa</tp:taxon-name-part></tp:taxon-name></italic>
                </td><td rowspan="1" colspan="1"/><td rowspan="1" colspan="1"/><td rowspan="1" colspan="1"/></tr><tr><td rowspan="1" colspan="1">
                  <italic><tp:taxon-name><tp:taxon-name-part taxon-name-part-type="genus" reg="Marphysa">M.</tp:taxon-name-part> <tp:taxon-name-part taxon-name-part-type="species" reg="brevitentaculata">brevitentaculata</tp:taxon-name-part></tp:taxon-name></italic> Treadwell, 1921</td><td rowspan="1" colspan="1">
                  <ext-link xmlns:xlink="http://www.w3.org/1999/xlink" ext-link-type="gen" xlink:href="GQ497548" xlink:type="simple">GQ497548</ext-link>
                  <sup>1</sup>
                </td><td rowspan="1" colspan="1">
                  <abbrev xmlns:xlink="http://www.w3.org/1999/xlink" xlink:title="cytochrome c oxidase subunit I" id="ABBRID0EFEAE" xlink:type="simple">COI</abbrev>
                </td><td rowspan="1" colspan="1"/></tr><tr><td rowspan="1" colspan="1">
                  <italic><tp:taxon-name><tp:taxon-name-part taxon-name-part-type="genus" reg="Marphysa">M.</tp:taxon-name-part> <tp:taxon-name-part taxon-name-part-type="species" reg="californica">californica</tp:taxon-name-part></tp:taxon-name></italic> Moore, 1909</td><td rowspan="1" colspan="1">
                  <ext-link xmlns:xlink="http://www.w3.org/1999/xlink" ext-link-type="gen" xlink:href="GQ497552" xlink:type="simple">GQ497552</ext-link>
                  <sup>1</sup>
                </td><td rowspan="1" colspan="1">
                  <abbrev xmlns:xlink="http://www.w3.org/1999/xlink" xlink:title="cytochrome c oxidase subunit I" id="ABBRID0ELFAE" xlink:type="simple">COI</abbrev>
                </td><td rowspan="1" colspan="1"/></tr><tr><td rowspan="1" colspan="1">
                  <italic><tp:taxon-name><tp:taxon-name-part taxon-name-part-type="genus" reg="Marphysa">M.</tp:taxon-name-part> <tp:taxon-name-part taxon-name-part-type="species" reg="disjuncta">disjuncta</tp:taxon-name-part></tp:taxon-name></italic> Hartman, 1961</td><td rowspan="1" colspan="1">
                  <ext-link xmlns:xlink="http://www.w3.org/1999/xlink" ext-link-type="gen" xlink:href="GQ497549" xlink:type="simple">GQ497549</ext-link>
                  <sup>1</sup>
                </td><td rowspan="1" colspan="1">
                  <abbrev xmlns:xlink="http://www.w3.org/1999/xlink" xlink:title="cytochrome c oxidase subunit I" id="ABBRID0ERGAE" xlink:type="simple">COI</abbrev>
                </td><td rowspan="1" colspan="1"/></tr><tr><td rowspan="1" colspan="1">
                  <italic><tp:taxon-name><tp:taxon-name-part taxon-name-part-type="genus" reg="Marphysa">M.</tp:taxon-name-part> <tp:taxon-name-part taxon-name-part-type="species" reg="regalis">regalis</tp:taxon-name-part></tp:taxon-name></italic> Verrill, 1900</td><td rowspan="1" colspan="1">
                  <ext-link xmlns:xlink="http://www.w3.org/1999/xlink" ext-link-type="gen" xlink:href="GQ497562" xlink:type="simple">GQ497562</ext-link>
                  <sup>1</sup>
                </td><td rowspan="1" colspan="1">
                  <abbrev xmlns:xlink="http://www.w3.org/1999/xlink" xlink:title="cytochrome c oxidase subunit I" id="ABBRID0EXHAE" xlink:type="simple">COI</abbrev>
                </td><td rowspan="1" colspan="1"/></tr><tr><td rowspan="1" colspan="1">
                  <italic><tp:taxon-name><tp:taxon-name-part taxon-name-part-type="genus" reg="Marphysa">M.</tp:taxon-name-part> <tp:taxon-name-part taxon-name-part-type="species" reg="sanguinea">sanguinea</tp:taxon-name-part></tp:taxon-name></italic> (Montagu, 1813)</td><td rowspan="1" colspan="1">
                  <ext-link xmlns:xlink="http://www.w3.org/1999/xlink" ext-link-type="gen" xlink:href="GQ497547" xlink:type="simple">GQ497547</ext-link>
                  <sup>1</sup>
                </td><td rowspan="1" colspan="1">
                  <abbrev xmlns:xlink="http://www.w3.org/1999/xlink" xlink:title="cytochrome c oxidase subunit I" id="ABBRID0E4IAE" xlink:type="simple">COI</abbrev>
                </td><td rowspan="1" colspan="1"/></tr><tr><td rowspan="1" colspan="1">
                  <italic><tp:taxon-name><tp:taxon-name-part taxon-name-part-type="genus" reg="Marphysa">M.</tp:taxon-name-part> <tp:taxon-name-part taxon-name-part-type="species" reg="sanguinea">sanguinea</tp:taxon-name-part></tp:taxon-name></italic> (Montagu, 1813)</td><td rowspan="1" colspan="1">
                  <ext-link xmlns:xlink="http://www.w3.org/1999/xlink" ext-link-type="gen" xlink:href="GQ478157" xlink:type="simple">GQ478157</ext-link>
                  <sup>1</sup>
                </td><td rowspan="1" colspan="1">16S</td><td rowspan="1" colspan="1"/></tr><tr><td rowspan="1" colspan="1">
                  <italic><tp:taxon-name><tp:taxon-name-part taxon-name-part-type="genus" reg="Marphysa">M.</tp:taxon-name-part> <tp:taxon-name-part taxon-name-part-type="species" reg="viridis">viridis</tp:taxon-name-part></tp:taxon-name></italic> Treadwell, 1917</td><td rowspan="1" colspan="1">
                  <ext-link xmlns:xlink="http://www.w3.org/1999/xlink" ext-link-type="gen" xlink:href="GQ497553" xlink:type="simple">GQ497553</ext-link>
                  <sup>1</sup>
                </td><td rowspan="1" colspan="1">
                  <abbrev xmlns:xlink="http://www.w3.org/1999/xlink" xlink:title="cytochrome c oxidase subunit I" id="ABBRID0EELAE" xlink:type="simple">COI</abbrev>
                </td><td rowspan="1" colspan="1"/></tr><tr><td rowspan="1" colspan="1">
                  <italic><tp:taxon-name><tp:taxon-name-part taxon-name-part-type="genus" reg="Marphysa">M.</tp:taxon-name-part> <tp:taxon-name-part taxon-name-part-type="species" reg="bifurcata">bifurcata</tp:taxon-name-part></tp:taxon-name></italic> Kott, 1951</td><td rowspan="1" colspan="1">
                  <ext-link xmlns:xlink="http://www.w3.org/1999/xlink" ext-link-type="gen" xlink:href="KX172177" xlink:type="simple">KX172177</ext-link>
                  <sup>2</sup>
                </td><td rowspan="1" colspan="1">
                  <abbrev xmlns:xlink="http://www.w3.org/1999/xlink" xlink:title="cytochrome c oxidase subunit I" id="ABBRID0EKMAE" xlink:type="simple">COI</abbrev>
                </td><td rowspan="1" colspan="1"/></tr><tr><td rowspan="1" colspan="1">
                  <italic><tp:taxon-name><tp:taxon-name-part taxon-name-part-type="genus" reg="Marphysa">M.</tp:taxon-name-part> <tp:taxon-name-part taxon-name-part-type="species" reg="fauchaldi">fauchaldi</tp:taxon-name-part></tp:taxon-name></italic> Glasby &amp; Hutchings, 2010</td><td rowspan="1" colspan="1">
                  <ext-link xmlns:xlink="http://www.w3.org/1999/xlink" ext-link-type="gen" xlink:href="KX172165" xlink:type="simple">KX172165</ext-link>
                  <sup>2</sup>
                </td><td rowspan="1" colspan="1">
                  <abbrev xmlns:xlink="http://www.w3.org/1999/xlink" xlink:title="cytochrome c oxidase subunit I" id="ABBRID0EQNAE" xlink:type="simple">COI</abbrev>
                </td><td rowspan="1" colspan="1"/></tr><tr><td rowspan="1" colspan="1">
                  <italic><tp:taxon-name><tp:taxon-name-part taxon-name-part-type="genus" reg="Marphysa">M.</tp:taxon-name-part> <tp:taxon-name-part taxon-name-part-type="species" reg="kristiani">kristiani</tp:taxon-name-part></tp:taxon-name></italic> Zanol, da Silva &amp; Hutchings, 2017</td><td rowspan="1" colspan="1">
                  <ext-link xmlns:xlink="http://www.w3.org/1999/xlink" ext-link-type="gen" xlink:href="KX172141" xlink:type="simple">KX172141</ext-link>
                  <sup>2</sup>
                </td><td rowspan="1" colspan="1">
                  <abbrev xmlns:xlink="http://www.w3.org/1999/xlink" xlink:title="cytochrome c oxidase subunit I" id="ABBRID0EWOAE" xlink:type="simple">COI</abbrev>
                </td><td rowspan="1" colspan="1"/></tr><tr><td rowspan="1" colspan="1">
                  <italic><tp:taxon-name><tp:taxon-name-part taxon-name-part-type="genus" reg="Marphysa">M.</tp:taxon-name-part> <tp:taxon-name-part taxon-name-part-type="species" reg="mossambica">mossambica</tp:taxon-name-part></tp:taxon-name></italic> (Peters, 1854)</td><td rowspan="1" colspan="1">
                  <ext-link xmlns:xlink="http://www.w3.org/1999/xlink" ext-link-type="gen" xlink:href="KX172164" xlink:type="simple">KX172164</ext-link>
                  <sup>2</sup>
                </td><td rowspan="1" colspan="1">
                  <abbrev xmlns:xlink="http://www.w3.org/1999/xlink" xlink:title="cytochrome c oxidase subunit I" id="ABBRID0E3PAE" xlink:type="simple">COI</abbrev>
                </td><td rowspan="1" colspan="1"/></tr><tr><td rowspan="1" colspan="1">
                  <italic><tp:taxon-name><tp:taxon-name-part taxon-name-part-type="genus" reg="Marphysa">M.</tp:taxon-name-part> <tp:taxon-name-part taxon-name-part-type="species" reg="mullawa">mullawa</tp:taxon-name-part></tp:taxon-name></italic> Hutchings &amp; Karageorgopoulos, 2003</td><td rowspan="1" colspan="1">
                  <ext-link xmlns:xlink="http://www.w3.org/1999/xlink" ext-link-type="gen" xlink:href="KX172166" xlink:type="simple">KX172166</ext-link>
                  <sup>2</sup>
                </td><td rowspan="1" colspan="1">
                  <abbrev xmlns:xlink="http://www.w3.org/1999/xlink" xlink:title="cytochrome c oxidase subunit I" id="ABBRID0ECRAE" xlink:type="simple">COI</abbrev>
                </td><td rowspan="1" colspan="1"/></tr><tr><td rowspan="1" colspan="1">
                  <italic><tp:taxon-name><tp:taxon-name-part taxon-name-part-type="genus" reg="Marphysa">M.</tp:taxon-name-part> <tp:taxon-name-part taxon-name-part-type="species" reg="pseudosessiloa">pseudosessiloa</tp:taxon-name-part></tp:taxon-name></italic> Zanol, da Silva &amp; Hutchings, 2017</td><td rowspan="1" colspan="1">
                  <ext-link xmlns:xlink="http://www.w3.org/1999/xlink" ext-link-type="gen" xlink:href="KY605405" xlink:type="simple">KY605405</ext-link>
                  <sup>3</sup>
                </td><td rowspan="1" colspan="1">
                  <abbrev xmlns:xlink="http://www.w3.org/1999/xlink" xlink:title="cytochrome c oxidase subunit I" id="ABBRID0EISAE" xlink:type="simple">COI</abbrev>
                </td><td rowspan="1" colspan="1"/></tr><tr><td rowspan="1" colspan="1">
                  <italic><tp:taxon-name><tp:taxon-name-part taxon-name-part-type="genus" reg="Marphysa">M.</tp:taxon-name-part> <tp:taxon-name-part taxon-name-part-type="species" reg="victori">victori</tp:taxon-name-part></tp:taxon-name></italic> sp. n.</td><td rowspan="1" colspan="1">
                  <ext-link xmlns:xlink="http://www.w3.org/1999/xlink" ext-link-type="gen" xlink:href="MG384997" xlink:type="simple">MG384997</ext-link>
                </td><td rowspan="1" colspan="1">
                  <abbrev xmlns:xlink="http://www.w3.org/1999/xlink" xlink:title="cytochrome c oxidase subunit I" id="ABBRID0EMTAE" xlink:type="simple">COI</abbrev>
                </td><td rowspan="1" colspan="1">
                  <named-content xmlns:xlink="http://www.w3.org/1999/xlink" content-type="dwc:institutional_code" xlink:type="simple">MNHN</named-content>-IA-TYPE 1803</td></tr><tr><td rowspan="1" colspan="1">
                  <italic><tp:taxon-name><tp:taxon-name-part taxon-name-part-type="genus" reg="Marphysa">M.</tp:taxon-name-part> <tp:taxon-name-part taxon-name-part-type="species" reg="victori">victori</tp:taxon-name-part></tp:taxon-name></italic> sp. n.</td><td rowspan="1" colspan="1">
                  <ext-link xmlns:xlink="http://www.w3.org/1999/xlink" ext-link-type="gen" xlink:href="MG385000" xlink:type="simple">MG385000</ext-link>
                </td><td rowspan="1" colspan="1">16S</td><td rowspan="1" colspan="1">
                  <named-content xmlns:xlink="http://www.w3.org/1999/xlink" content-type="dwc:institutional_code" xlink:type="simple">MNHN</named-content>-IA-TYPE 1803</td></tr><tr><td rowspan="1" colspan="1">
                  <italic><tp:taxon-name><tp:taxon-name-part taxon-name-part-type="genus" reg="Marphysa">M.</tp:taxon-name-part> <tp:taxon-name-part taxon-name-part-type="species" reg="victori">victori</tp:taxon-name-part></tp:taxon-name></italic> sp. n.</td><td rowspan="1" colspan="1">
                  <ext-link xmlns:xlink="http://www.w3.org/1999/xlink" ext-link-type="gen" xlink:href="MG384998" xlink:type="simple">MG384998</ext-link>
                </td><td rowspan="1" colspan="1">
                  <abbrev xmlns:xlink="http://www.w3.org/1999/xlink" xlink:title="cytochrome c oxidase subunit I" id="ABBRID0E2VAE" xlink:type="simple">COI</abbrev>
                </td><td rowspan="1" colspan="1">
                  <named-content xmlns:xlink="http://www.w3.org/1999/xlink" content-type="dwc:institutional_code" xlink:type="simple">MNHN</named-content>-IA-TYPE 1804</td></tr><tr><td rowspan="1" colspan="1">
                  <italic><tp:taxon-name><tp:taxon-name-part taxon-name-part-type="genus" reg="Marphysa">M.</tp:taxon-name-part> <tp:taxon-name-part taxon-name-part-type="species" reg="victori">victori</tp:taxon-name-part></tp:taxon-name></italic> sp. n.</td><td rowspan="1" colspan="1">
                  <ext-link xmlns:xlink="http://www.w3.org/1999/xlink" ext-link-type="gen" xlink:href="MG385001" xlink:type="simple">MG385001</ext-link>
                </td><td rowspan="1" colspan="1">16S</td><td rowspan="1" colspan="1">
                  <named-content xmlns:xlink="http://www.w3.org/1999/xlink" content-type="dwc:institutional_code" xlink:type="simple">MNHN</named-content>-IA-TYPE 1804</td></tr><tr><td rowspan="1" colspan="1">
                  <italic><tp:taxon-name><tp:taxon-name-part taxon-name-part-type="genus" reg="Marphysa">M.</tp:taxon-name-part> <tp:taxon-name-part taxon-name-part-type="species" reg="victori">victori</tp:taxon-name-part></tp:taxon-name></italic> sp. n.</td><td rowspan="1" colspan="1">
                  <ext-link xmlns:xlink="http://www.w3.org/1999/xlink" ext-link-type="gen" xlink:href="MG384999" xlink:type="simple">MG384999</ext-link>
                </td><td rowspan="1" colspan="1">
                  <abbrev xmlns:xlink="http://www.w3.org/1999/xlink" xlink:title="cytochrome c oxidase subunit I" id="ABBRID0EKYAE" xlink:type="simple">COI</abbrev>
                </td><td rowspan="1" colspan="1">
                  <named-content xmlns:xlink="http://www.w3.org/1999/xlink" content-type="dwc:institutional_code" xlink:type="simple">MNHN</named-content>-IA-TYPE 1806</td></tr><tr><td rowspan="1" colspan="1">
                  <italic><tp:taxon-name><tp:taxon-name-part taxon-name-part-type="genus" reg="Marphysa">M.</tp:taxon-name-part> <tp:taxon-name-part taxon-name-part-type="species" reg="victori">victori</tp:taxon-name-part></tp:taxon-name></italic> sp. n.</td><td rowspan="1" colspan="1">
                  <ext-link xmlns:xlink="http://www.w3.org/1999/xlink" ext-link-type="gen" xlink:href="MG384996" xlink:type="simple">MG384996</ext-link>
                </td><td rowspan="1" colspan="1">
                  <abbrev xmlns:xlink="http://www.w3.org/1999/xlink" xlink:title="cytochrome c oxidase subunit I" id="ABBRID0EUZAE" xlink:type="simple">COI</abbrev>
                </td><td rowspan="1" colspan="1">W.49048</td></tr></tbody></table><table-wrap-foot><fn><p>
                <sup>1</sup> Sequences from <xref ref-type="bibr" rid="B39">Zanol et al. (2010)</xref></p></fn><fn><p>
                <sup>2</sup> Sequences from <xref ref-type="bibr" rid="B42">Zanol et al. (2016)</xref></p></fn><fn><p>
                <sup>3</sup> Sequences from <xref ref-type="bibr" rid="B43">Zanol et al. (2017)</xref></p></fn></table-wrap-foot></table-wrap></tp:treatment-sec><ref-list><ref id="B39"><mixed-citation xmlns:xlink="http://www.w3.org/1999/xlink" xlink:type="simple">
          <person-group><name name-style="western"><surname>Zanol</surname><given-names>J</given-names></name><name name-style="western"><surname>Halanych</surname><given-names>KM</given-names></name><name name-style="western"><surname>Struck</surname><given-names>TH</given-names></name><name name-style="western"><surname>Fauchald</surname><given-names>K</given-names></name></person-group> (<year>2010</year>) <article-title>Phylogeny of the bristle worm family <tp:taxon-name><tp:taxon-name-part taxon-name-part-type="family">Eunicidae</tp:taxon-name-part></tp:taxon-name> (<tp:taxon-name><tp:taxon-name-part taxon-name-part-type="order">Eunicida</tp:taxon-name-part></tp:taxon-name>, <tp:taxon-name><tp:taxon-name-part taxon-name-part-type="phylum">Annelida</tp:taxon-name-part></tp:taxon-name>) and the phylogenetic utility of noncongruent 16S, COI and 18S in combined analyses.</article-title> <source>Molecular Phylogenetics and Evolution</source> <volume>55</volume>: <fpage>660</fpage>–<lpage>676</lpage>. <ext-link xlink:type="simple" ext-link-type="doi" xlink:href="10.1016/j.ympev.2009.12.024">https://doi.org/10.1016/j.ympev.2009.12.024</ext-link></mixed-citation></ref><ref id="B42"><mixed-citation xmlns:xlink="http://www.w3.org/1999/xlink" xlink:type="simple">
          <person-group><name name-style="western"><surname>Zanol</surname><given-names>J</given-names></name><name name-style="western"><surname>da Silva</surname><given-names>T dos SC</given-names></name><name name-style="western"><surname>Hutchings</surname><given-names>P</given-names></name></person-group> (<year>2016</year>) <article-title>Integrative taxonomy of <italic><tp:taxon-name><tp:taxon-name-part taxon-name-part-type="genus">Marphysa</tp:taxon-name-part></tp:taxon-name></italic> (<tp:taxon-name><tp:taxon-name-part taxon-name-part-type="family">Eunicidae</tp:taxon-name-part></tp:taxon-name>, <tp:taxon-name><tp:taxon-name-part taxon-name-part-type="class">Polychaeta</tp:taxon-name-part></tp:taxon-name>, <tp:taxon-name><tp:taxon-name-part taxon-name-part-type="phylum">Annelida</tp:taxon-name-part></tp:taxon-name>) species of the <italic>S</italic>anguinea-group from Australia.</article-title> <source>Invertebrate Biology</source> <volume>135</volume>(<issue>4</issue>): <fpage>328</fpage>–<lpage>344</lpage>. <ext-link xlink:type="simple" ext-link-type="doi" xlink:href="10.1111/ivb.1214">http://dx.doi.org/10.1111/ivb.1214</ext-link></mixed-citation></ref><ref id="B43"><mixed-citation xmlns:xlink="http://www.w3.org/1999/xlink" xlink:type="simple">
          <person-group><name name-style="western"><surname>Zanol</surname><given-names>J</given-names></name><name name-style="western"><surname>da Silva</surname><given-names>T dos SC</given-names></name><name name-style="western"><surname>Hutchings</surname><given-names>P</given-names></name></person-group> (<year>2017</year>) <article-title>One new species and two redescriptions of <italic><tp:taxon-name><tp:taxon-name-part taxon-name-part-type="genus">Marphysa</tp:taxon-name-part></tp:taxon-name></italic> (<tp:taxon-name><tp:taxon-name-part taxon-name-part-type="family">Eunicidae</tp:taxon-name-part></tp:taxon-name>, <tp:taxon-name><tp:taxon-name-part taxon-name-part-type="phylum">Annelida</tp:taxon-name-part></tp:taxon-name>) species of the Aenea-group from Australia.</article-title> <source>Zootaxa</source> <volume>4268</volume>(<issue>3</issue>): <fpage>411</fpage>–<lpage>426</lpage>. <ext-link xlink:type="simple" ext-link-type="doi" xlink:href="10.11646/zootaxa.4268.3.6">http://dx.doi.org/10.11646/zootaxa.4268.3.6</ext-link></mixed-citation></ref><ref id="B41"><mixed-citation xmlns:xlink="http://www.w3.org/1999/xlink" xlink:type="simple">
          <person-group><name name-style="western"><surname>Zanol</surname><given-names>J</given-names></name><name name-style="western"><surname>Halanych</surname><given-names>KM</given-names></name><name name-style="western"><surname>Fauchald</surname><given-names>K</given-names></name></person-group> (<year>2014</year>) <article-title>Reconciling taxonomy and phylogeny in the bristleworm family <tp:taxon-name><tp:taxon-name-part taxon-name-part-type="family">Eunicidae</tp:taxon-name-part></tp:taxon-name> (polychaete, <tp:taxon-name><tp:taxon-name-part taxon-name-part-type="phylum">Annelida</tp:taxon-name-part></tp:taxon-name>).</article-title> <source>Zoologica Scripta</source> <volume>43</volume>: <fpage>79</fpage>–<lpage>100</lpage>. <ext-link xlink:type="simple" ext-link-type="doi" xlink:href="10.1111/zsc.12034">https://doi.org/10.1111/zsc.12034</ext-link></mixed-citation></ref></ref-list></tp:taxon-treatment>
